# Supplementary material for: Pharmacological Properties and the Impact of Caffeic Acid-Entrapped Liposomes on Triple-Negative Breast Cancer Cell Lines Exposed to Doxorubicin
Source: Antioxidants (Basel). 2026 Mar 27;15(4):424. doi: 10.3390/antiox15040424 (PMC13113547; doi:10.3390/antiox15040424)
Supplement: Supplementary file 1 [file antioxidants-15-00424-s001.zip]

Archive with 1 entries (1 files):
- antioxidants-4167275-supplementary.pdf
